# Supplementary material for: Incidence and Risk Factors for Early Acute Kidney Injury in Nonsurgical Patients: A Cohort Study
Source: Int J Nephrol. 2017 Apr 11;2017:5241482. doi: 10.1155/2017/5241482 (PMC5405385; doi:10.1155/2017/5241482)
Supplement: Supplementary file 1 — Supplementary Table 1 shows the operational definitions used in our study for prehospital and intrahospital nephrotoxic drugs. Supplementary Table 2 shows the median of the hospital stay according to the condition at discharge (alive or dead) and if EAKI was developed. [file 5241482.f1.zip]

Archive with 2 entries (2 files):
- Supplement Table 1_IJN_1894695.docx
- Supplement Table 2_IJN_1894696.docx
